# Supplementary material for: The Effects of Enriched Rehabilitation on Cognitive Function and Serum Glutamate Levels Post-stroke
Source: Front Neurol. 2022 Mar 17;13:829090. doi: 10.3389/fneur.2022.829090 (PMC8967952; doi:10.3389/fneur.2022.829090)
Supplement: Supplementary file 2 [file Table_2.XLSX]

## Sheet: Sheet1
		Tests of Normality
			Shapiro-Wilk
			Statistic	df	Sig.
		MoCA (HC group)	0.80657	20	0.0010844
		MoCA(Pre-intervention CM group )	0.882049	20	0.0192627
		MoCA(Pre-intervention ER group )	0.937407	20	0.214102
		SDMT (HC group)	0.947681	20	0.333252
		SDMT(Pre-intervention CM group )	0.959152	20	0.527055
		SDMT(Pre-intervention ER group )	0.952477	20	0.406267
		TMT-A (HC group)	0.969265	20	0.739273
		TMT-A(Pre-intervention CM group )	0.940406	20	0.24405
		TMT-A(Pre-intervention ER group )	0.968676	20	0.726699
		TMT-B (HC group)	0.95424	20	0.436045
		TMT-B(Pre-intervention CM group )	0.976133	20	0.875089
		TMT-B(Pre-intervention CM group )	0.974383	20	0.843314
		Glutamate (HC group)	0.959806	20	0.539986
		Glutamate(Pre-intervention CM group)	0.976977	20	0.889409
		Glutamate(Pre-intervention ER group)	0.905928	20	0.0533372
		Malondialdehyde (HC group)	0.966618	20	0.682486
		Malondialdehyde(Pre-intervention CM group )	0.955127	20	0.451624
		Malondialdehyde(Pre-intervention ER group )	0.971734	20	0.790997
		TNF-a (HC group)	0.93362	20	0.181235
		TNFa(Pre-intervention CM group )	0.952399	20	0.404983
		TNFa(Pre-intervention ER group )	0.982203	20	0.959269
		MoCA(Post-intervention CM group )	0.963836	20	0.622976
		MoCA(Post-intervention ER group)	0.92554	20	0.126694
		SDMT(Post-intervention CM group )	0.972545	20	0.807456
		SDMT(Post-intervention ER group)	0.942781	20	0.270475
		TMTA(Post-intervention CM group )	0.963765	20	0.621475
		TMTA(Post-intervention ER group)	0.964782	20	0.643086
		TMTB(Post-intervention CM group )	0.936228	20	0.203306
		TMTB(Post-intervention ER group )	0.949261	20	0.356016
		Glutamate(Post-intervention CM group )	0.931637	20	0.166028
		Glutamate(Post-intervention ER group )	0.946202	20	0.313083
		Malondialdehyde(Post-intervention CM group )	0.956763	20	0.481374
		Malondialdehyde(Post-intervention ER group)	0.971798	20	0.792302
		TNF-a(Post-intervention CM group )	0.944826	20	0.295287
		TNF-a(Post-intervention ER group )	0.964306	20	0.632939
		*. This is a lower bound of the true significance.
		a. Lilliefors Significance Correction
