# Supplementary material for: The Effects of Enriched Rehabilitation on Cognitive Function and Serum Glutamate Levels Post-stroke
Source: Front Neurol. 2022 Mar 17;13:829090. doi: 10.3389/fneur.2022.829090 (PMC8967952; doi:10.3389/fneur.2022.829090)
Supplement: Supplementary file 3 [file Table_3.XLSX]

## Sheet: Descriptives
		Descriptives
				N	Mean	Std. Deviation	Std. Error	95% Confidence Interval for Mean		Minimum	Maximum
								Lower Bound	Upper Bound
		MoCA	HC group	20	29.05	0.686333	0.153469	28.7288	29.3712	28	30
			Pre-intervention CM group	20	20.15	1.92696	0.43088	19.2482	21.0518	18	24
			Pre-intervention ER group	20	19.85	1.75544	0.392529	19.0284	20.6716	17	23
			Total	60	23.0167	4.56773	0.589691	21.8367	24.1966	17	30
		SDMT	HC group	20	76.95	6.40292	1.43174	73.9533	79.9467	68	90
			Pre-intervention CM group	20	44.65	10.708	2.39437	39.6385	49.6615	29	66
			Pre-intervention ER group	20	45.55	7.54966	1.68816	42.0167	49.0833	31	60
			Total	60	55.7167	17.2588	2.22811	51.2582	60.1751	29	90
		TMT-A	HC group	20	49.3905	9.80101	2.19157	44.8035	53.9775	31.09	70.26
			Pre-intervention CM group	20	61.1385	17.9843	4.02141	52.7216	69.5554	18.44	87.35
			Pre-intervention ER group	20	61.116	19.5159	4.3639	51.9823	70.2497	23.24	96.47
			Total	60	57.215	16.9963	2.19422	52.8244	61.6056	18.44	96.47
		TMT-B	HC group	20	97.0605	21.8504	4.8859	86.8342	107.287	64.37	137.12
			Pre-intervention CM group	20	144.617	31.032	6.93896	130.094	159.14	79.28	193.91
			Pre-intervention ER group	20	149.927	36.2582	8.10758	132.957	166.896	71.98	214.5
			Total	60	130.535	38.233	4.93586	120.658	140.411	64.37	214.5
		Glutamate	HC group	20	73.017	11.3518	2.53835	67.7042	78.3298	50	90.47
			Pre-intervention CM group	20	123.562	20.8738	4.66753	113.793	133.332	80.11	164.01
			Pre-intervention ER group	20	125.538	21.7458	4.86251	115.361	135.715	61.76	160.72
			Total	60	107.373	30.5763	3.94739	99.4738	115.271	50	164.01
		Malondialdehyde	HC group	20	2.213	1.00248	0.224161	1.74383	2.68217	0.51	4.19
			Pre-intervention CM group	20	6.1475	1.16482	0.260462	5.60235	6.69265	3.63	8.13
			Pre-intervention ER group	20	6.351	1.11935	0.250294	5.82713	6.87487	4.53	8.49
			Total	60	4.90383	2.20289	0.284392	4.33477	5.4729	0.51	8.49
		TNF	HC group	20	13.2148	2.79884	0.62584	11.9049	14.5247	9.32177	17.9001
			Pre-intervention CM group	20	31.8938	6.28175	1.40464	28.9539	34.8338	20.451	41.3927
			Pre-intervention ER group	20	31.5725	6.15536	1.37638	28.6917	34.4533	19.5133	43.9486
			Total	60	25.5604	10.2444	1.32254	22.914	28.2068	9.32177	43.9486

## Sheet: Homogeneity of Variances
				Test of Homogeneity of Variances
					Levene Statistic	df1	df2	Sig.
				MoCA	10.0055	2	57	0.000188657
				SDMT	2.22764	2	57	0.117084
				TMT-A	3.87576	2	57	0.0264125
				TMT-B	2.23986	2	57	0.115764
				Glutamate	2.39129	2	57	0.100636
				Malondialdehyde	0.0851022	2	57	0.918535
				TNF	5.69135	2	57	0.00557781

## Sheet: ANOVA 3 groups
			ANOVA
							Sum of Squares	df	Mean Square	F	Sig.
			SDMT	Between Groups	(Combined)		13533.7	2	6766.87	95.4625	6.37244e-19
					Linear Term	Contrast	9859.6	1	9859.6	139.093	6.32397e-17
						Deviation	3674.13	1	3674.13	51.8322	1.47999e-09
				Within Groups			4040.45	57	70.8851
				Total			17574.2	59
			TMT-B	Between Groups	(Combined)		33897.5	2	16948.8	18.4555	6.60734e-07
					Linear Term	Contrast	27948.1	1	27948.1	30.4327	8.77272e-07
						Deviation	5949.36	1	5949.36	6.47825	0.013651
				Within Groups			52346.5	57	918.36
				Total			86244	59
			Glutamate	Between Groups	(Combined)		35448	2	17724	51.2521	1.83411e-13
					Linear Term	Contrast	27584.6	1	27584.6	79.7656	2.00058e-12
						Deviation	7863.48	1	7863.48	22.7386	1.32605e-05
				Within Groups			19711.8	57	345.82
				Total			55159.8	59
			Malondialdehyde	Between Groups	(Combined)		217.632	2	108.816	90.3107	2.13645e-18
					Linear Term	Contrast	171.23	1	171.23	142.111	4.07975e-17
						Deviation	46.4012	1	46.4012	38.5103	6.60751e-08
				Within Groups			68.6796	57	1.2049
				Total			286.311	59

## Sheet: Multiple Comparisons
			Multiple Comparisons
			LSD
			Dependent Variable			Mean Difference (I-J)	Std. Error	Sig.	95% Confidence Interval
									Lower Bound	Upper Bound
			SDMT	HC group	Pre-intervention CM group	32.300000000*	2.66243	1.98336e-17	26.9686	37.6314
					Pre-intervention ER group	31.400000000*	2.66243	6.32397e-17	26.0686	36.7314
				Pre-intervention CM group	HC group	-32.300000000*	2.66243	1.98336e-17	-37.6314	-26.9686
					Pre-intervention ER group	-0.9	2.66243	0.736577	-6.23141	4.43141
				Pre-intervention ER group	HC group	-31.400000000*	2.66243	6.32397e-17	-36.7314	-26.0686
					Pre-intervention CM group	0.9	2.66243	0.736577	-4.43141	6.23141
			TMT-B	HC group	Pre-intervention CM group	-47.556500000*	9.58311	6.63522e-06	-66.7463	-28.3667
					Pre-intervention ER group	-52.866000000*	9.58311	8.77272e-07	-72.0558	-33.6762
				Pre-intervention CM group	HC group	47.556500000*	9.58311	6.63522e-06	28.3667	66.7463
					Pre-intervention ER group	-5.3095	9.58311	0.581713	-24.4993	13.8803
				Pre-intervention ER group	HC group	52.866000000*	9.58311	8.77272e-07	33.6762	72.0558
					Pre-intervention CM group	5.3095	9.58311	0.581713	-13.8803	24.4993
			Glutamate	HC group	Pre-intervention CM group	-50.545500000*	5.88065	7.12041e-12	-62.3213	-38.7697
					Pre-intervention ER group	-52.521000000*	5.88065	2.00058e-12	-64.2968	-40.7452
				Pre-intervention CM group	HC group	50.545500000*	5.88065	7.12041e-12	38.7697	62.3213
					Pre-intervention ER group	-1.9755	5.88065	0.738155	-13.7513	9.80029
				Pre-intervention ER group	HC group	52.521000000*	5.88065	2.00058e-12	40.7452	64.2968
					Pre-intervention CM group	1.9755	5.88065	0.738155	-9.80029	13.7513
			Malondialdehyde	HC group	Pre-intervention CM group	-3.934500000*	0.347117	3.12442e-16	-4.62959	-3.23941
					Pre-intervention ER group	-4.138000000*	0.347117	4.07975e-17	-4.83309	-3.44291
				Pre-intervention CM group	HC group	3.934500000*	0.347117	3.12442e-16	3.23941	4.62959
					Pre-intervention ER group	-0.2035	0.347117	0.560017	-0.898591	0.491591
				Pre-intervention ER group	HC group	4.138000000*	0.347117	4.07975e-17	3.44291	4.83309
					Pre-intervention CM group	0.2035	0.347117	0.560017	-0.491591	0.898591
			*. The mean difference is significant at the 0.05 level.

## Sheet: Kruskal Wallis test 3groups
	Ranks
	Group		N	Mean Rank			Test Statisticsa,b
	MoCA	HC group	20	50.5				MoCA	TMT-A	TNF-a
		Pre-intervention CM group	20	21.2			Chi-Square	40.1209	7.89738	39.3525
		Pre-intervention ER group	20	19.8			df	2	2	2
		Total	60				Asymp. Sig.	1.94028e-09	0.01928	2.84919e-09
	TMT-A	HC group	20	21.55			a. Kruskal Wallis Test
		Pre-intervention CM group	20	34.6			b. Grouping Variable: Group
		Pre-intervention ER group	20	35.35
		Total	60
	TNF	HC group	20	10.5
		Pre-intervention CM group	20	40.75
		Pre-intervention ER group	20	40.25
		Total	60
