# Supplementary material for: The Effects of Enriched Rehabilitation on Cognitive Function and Serum Glutamate Levels Post-stroke
Source: Front Neurol. 2022 Mar 17;13:829090. doi: 10.3389/fneur.2022.829090 (PMC8967952; doi:10.3389/fneur.2022.829090)
Supplement: Supplementary file 4 [file Table_4.XLSX]

## Sheet: Descriptives
			Descriptives
					N	Mean	Std. Deviation	Std. Error	95% Confidence Interval for Mean		Minimum	Maximum
									Lower Bound	Upper Bound
			MoCA	HC group	20	29.05	0.686333	0.153469	28.7288	29.3712	28	30
				Post-intervention CM group	20	23.95	1.53811	0.343932	23.2301	24.6699	21	27
				Post-intervention ER group	20	26.45	1.66938	0.373286	25.6687	27.2313	24	29
				Total	60	26.4833	2.494	0.321975	25.8391	27.1276	21	30
			SDMT	HC group	20	76.95	6.40292	1.43174	73.9533	79.9467	68	90
				Post-intervention CM group	20	57.75	9.74882	2.1799	53.1874	62.3126	38	75
				Post-intervention ER group	20	68.35	11.9617	2.67471	62.7518	73.9482	39	90
				Total	60	67.6833	12.3529	1.59475	64.4923	70.8744	38	90
			TMT-A	HC group	20	49.3905	9.80101	2.19157	44.8035	53.9775	31.09	70.26
				Post-intervention CM group	20	60.805	18.7304	4.18824	52.0389	69.5711	27.95	99.95
				Post-intervention ER group	20	60.4465	21.4412	4.7944	50.4117	70.4813	25.93	115.35
				Total	60	56.8807	17.9027	2.31123	52.2559	61.5054	25.93	115.35
			TMT-B	HC group	20	97.0605	21.8504	4.8859	86.8342	107.287	64.37	137.12
				Post-intervention CM group	20	132.852	31.6211	7.07069	118.053	147.651	92.3	205.43
				Post-intervention ER group	20	126.858	27.9362	6.24672	113.783	139.933	79.95	176.28
				Total	60	118.924	31.2444	4.03363	110.852	126.995	64.37	205.43
			Glutamate	HC group	20	73.017	11.3518	2.53835	67.7042	78.3298	50	90.47
				Post-intervention CM group	20	101.456	24.217	5.41508	90.1221	112.79	38.92	138.55
				Post-intervention ER group	20	86.983	23.2921	5.20827	76.082	97.884	30.84	125.02
				Total	60	87.152	23.2844	3.00601	81.137	93.167	30.84	138.55
			Malondialdehyde	HC group	20	2.213	1.00248	0.224161	1.74383	2.68217	0.51	4.19
				Post-intervention CM group	20	4.7815	1.52143	0.340202	4.06945	5.49355	1.65	7.96
				Post-intervention ER group	20	3.324	1.70781	0.381878	2.52472	4.12328	0.11	6.64
				Total	60	3.4395	1.7701	0.228519	2.98223	3.89677	0.11	7.96
			TNF	HC group	20	13.2148	2.79884	0.62584	11.9049	14.5247	9.32177	17.9001
				Post-intervention CM group	20	24.1866	5.67493	1.26895	21.5307	26.8425	12.4069	38.2565
				Post-intervention ER group	20	20.6554	5.02071	1.12266	18.3057	23.0052	12.3728	30.5411
				Total	60	19.3523	6.50218	0.839427	17.6726	21.032	9.32177	38.2565

## Sheet: Homogeneity of Variances
			Test of Homogeneity of Variances
				Levene Statistic	df1	df2	Sig.
			MoCA	7.20452	2	57	0.00162355
			SDMT	1.49814	2	57	0.232216
			TMT-A	4.20375	2	57	0.0198174
			TMT-B	1.21128	2	57	0.305365
			Glutamate	2.46629	2	57	0.0939152
			Malondialdehyde	2.27575	2	57	0.111978
			TNF	1.93411	2	57	0.153922

## Sheet: ANOVA 3 groups
				ANOVA
				Glutamate
							Sum of Squares	df	Mean Square	F	Sig.
				Between Groups	(Combined)		8088.62	2	4044.31	9.64579	0.000246518
					Linear Term	Contrast	4116.65	1	4116.65	9.81831	0.00272844
						Deviation	3971.98	1	3971.98	9.47328	0.00320289
				Within Groups			23899.1	57	419.282
				Total			31987.7	59
			ANOVA
							Sum of Squares	df	Mean Square	F	Sig.
			SDMT	Between Groups	(Combined)		3699.73	2	1849.87	19.8826	2.81473e-07
					Linear Term	Contrast	1698.96	1	1698.96	18.2607	7.40067e-05
						Deviation	2000.77	1	2000.77	21.5045	2.10605e-05
				Within Groups			5303.25	57	93.0395
				Total			9002.98	59
			TMT-B	Between Groups	(Combined)		14699	2	7349.5	9.76564	0.000225435
					Linear Term	Contrast	12474.7	1	12474.7	16.5757	0.000145799
						Deviation	2224.3	1	2224.3	2.95554	0.0910108
				Within Groups			42897.5	57	752.588
				Total			57596.5	59
			Glutamate	Between Groups	(Combined)		8088.62	2	4044.31	9.64579	0.000246518
					Linear Term	Contrast	4116.65	1	4116.65	9.81831	0.00272844
						Deviation	3971.98	1	3971.98	9.47328	0.00320289
				Within Groups			23899.1	57	419.282
				Total			31987.7	59
			Malondialdehyde	Between Groups	(Combined)		66.3721	2	33.1861	15.9642	3.12441e-06
					Linear Term	Contrast	29.3125	1	29.3125	14.1009	0.000408753
						Deviation	37.0596	1	37.0596	17.8276	8.79439e-05
				Within Groups			118.49	57	2.07877
				Total			184.862	59

## Sheet: Multiple Comparisons
			LSD
			Dependent Variable			Mean Difference (I-J)	Std. Error	Sig.	95% Confidence Interval
									Lower Bound	Upper Bound
			SDMT	HC group	Post-intervention CM group	19.200000000*	3.05024	4.71432e-08	13.092	25.308
					Post-intervention ER group	8.600000000*	3.05024	0.00660483	2.49201	14.708
				Post-intervention CM group	HC group	-19.200000000*	3.05024	4.71432e-08	-25.308	-13.092
					Post-intervention ER group	-10.600000000*	3.05024	0.000983026	-16.708	-4.49201
				Post-intervention ER group	HC group	-8.600000000*	3.05024	0.00660483	-14.708	-2.49201
					Post-intervention CM group	10.600000000*	3.05024	0.000983026	4.49201	16.708
			TMT-B	HC group	Post-intervention CM group	-35.791500000*	8.67518	0.000121629	-53.1633	-18.4197
					Post-intervention ER group	-29.797500000*	8.67518	0.00111224	-47.1693	-12.4257
				Post-intervention CM group	HC group	35.791500000*	8.67518	0.000121629	18.4197	53.1633
					Post-intervention ER group	5.994	8.67518	0.49241	-11.3778	23.3658
				Post-intervention ER group	HC group	29.797500000*	8.67518	0.00111224	12.4257	47.1693
					Post-intervention CM group	-5.994	8.67518	0.49241	-23.3658	11.3778
			Glutamate	HC group	Post-intervention CM group	-28.439000000*	6.4752	4.93462e-05	-41.4054	-15.4726
					Post-intervention ER group	-13.966000000*	6.4752	0.0352488	-26.9324	-0.999631
				Post-intervention CM group	HC group	28.439000000*	6.4752	4.93462e-05	15.4726	41.4054
					Post-intervention ER group	14.473000000*	6.4752	0.0293425	1.50663	27.4394
				Post-intervention ER group	HC group	13.966000000*	6.4752	0.0352488	0.999631	26.9324
					Post-intervention CM group	-14.473000000*	6.4752	0.0293425	-27.4394	-1.50663
			Malondialdehyde	HC group	Post-intervention CM group	-2.568500000*	0.455936	5.68325e-07	-3.4815	-1.6555
					Post-intervention ER group	-1.111000000*	0.455936	0.0179659	-2.024	-0.198004
				Post-intervention CM group	HC group	2.568500000*	0.455936	5.68325e-07	1.6555	3.4815
					Post-intervention ER group	1.457500000*	0.455936	0.00226835	0.544504	2.3705
				Post-intervention ER group	HC group	1.111000000*	0.455936	0.0179659	0.198004	2.024
					Post-intervention CM group	-1.457500000*	0.455936	0.00226835	-2.3705	-0.544504
			*. The mean difference is significant at the 0.05 level.

## Sheet: Kruskal Wallis test 3groups
	Ranks					Test Statisticsa,b
	Group		N	Mean Rank			MoCA	TMT-A	TNF
	MoCA	HC group	20	48.775		Chi-Square	42.239	5.45934	31.4174
		Post-intervention CM group	20	13.325		df	2	2	2
		Post-intervention ER group	20	29.4		Asymp. Sig.	6.72855e-10	0.0652407	1.50592e-07
		Total	60			a. Kruskal Wallis Test
	TMT-A	HC group	20	23.05		b. Grouping Variable: Group
		Post-intervention CM group	20	34.25
		Post-intervention ER group	20	34.2
		Total	60
	TNF	HC group	20	13.4
		Post-intervention CM group	20	43.55
		Post-intervention ER group	20	34.55
		Total	60

## Sheet: Mann-Whitney U test
	Test Statisticsa						Ranks							Descriptive Statistics
		MoCA	TMT-A	TNF			Group		N	Mean Rank	Sum of Ranks				N	Mean	Std. Deviation	Minimum	Maximum
	Mann-Whitney U	56.5	199	119			MoCA	Post-intervention CM group	20	13.325	266.5			MoCA	60	26.4833	2.494	21	30
	Wilcoxon W	266.5	409	329				Post-intervention ER group	20	27.675	553.5			TMT-A	60	56.8807	17.9027	25.93	115.35
	Z	-3.92953	-0.0270501	-2.19106				Total	40					TNF	60	19.3523	6.50218	9.32177	38.2565
	Asymp. Sig. (2-tailed)	8.51115e-05	0.97842	0.0284477			TMT-A	Post-intervention CM group	20	20.45	409			Group	60	3.33333	1.71402	1	5
	Exact Sig. [2*(1-tailed Sig.)]	.000b	.989b	.028b				Post-intervention ER group	20	20.55	411
	a. Grouping Variable: Group							Total	40
	b. Not corrected for ties.						TNF	Post-intervention CM group	20	24.55	491
								Post-intervention ER group	20	16.45	329
								Total	40
