# Supplementary material for: The Effects of Enriched Rehabilitation on Cognitive Function and Serum Glutamate Levels Post-stroke
Source: Front Neurol. 2022 Mar 17;13:829090. doi: 10.3389/fneur.2022.829090 (PMC8967952; doi:10.3389/fneur.2022.829090)
Supplement: Supplementary file 5 [file Table_5.XLSX]

## Sheet: 干预前后两两比较t检验
			Paired Samples Statistics
					Mean	N	Std. Deviation	Std. Error Mean				N	Correlation	Sig.
			Pair 1	Pre-intervention CM group SDMT	44.65	20	10.708	2.39437		Pair 1	Pre-intervention CM group SDMT & Post-intervention CM group SDMT	20	0.119617	0.61545
				Post-intervention CM group SDMT	57.75	20	9.74882	2.1799		Pair 2	Pre-intervention ER group SDMT & Post-intervention ER group SDMT	20	0.267014	0.255099
			Pair 2	Pre-intervention ER group SDMT	45.55	20	7.54966	1.68816		Pair 3	Pre-intervention CM group TMT-B & Post-intervention CM group TMT-B	20	0.0871977	0.714702
				Post-intervention ER group SDMT	68.35	20	11.9617	2.67471		Pair 4	Pre-intervention ER group TMT-B & Post-intervention ER group TMT-B	20	0.0453867	0.849307
			Pair 3	Pre-intervention CM group TMT-B	144.617	20	31.032	6.93896		Pair 5	Pre-intervention CM group Glutamate & Post-intervention CM group Glutamate	20	-0.119293	0.616415
				Post-intervention CM group TMT-B	132.852	20	31.6211	7.07069		Pair 6	Pre-intervention ER group Glutamate & Post-intervention ER group Glutamate	20	0.435	0.055
			Pair 4	Pre-intervention ER group TMT-B	149.927	20	36.2582	8.10758		Pair 7	Pre-intervention CM group Malondialdehyde & Post-intervention CM group Malondialdehyde	20	-0.155464	0.512799
				Post-intervention ER group TMT-B	126.858	20	27.9362	6.24672		Pair 8	Pre-intervention ER group Malondialdehyde & Post-intervention ER group Malondialdehyde	20	-0.116105	0.625932
			Pair 5	Pre-intervention CM group Glutamate	123.562	20	20.8738	4.66753
				Post-intervention CM group Glutamate	101.456	20	24.217	5.41508
			Pair 6	Pre-intervention ER group Glutamate	125.538	20	21.7458	4.86251
				Post-intervention ER group Glutamate	86.983	20	23.2921	5.20827
			Pair 7	Pre-intervention CM group Malondialdehyde	6.1475	20	1.16482	0.260462
				Post-intervention CM group Malondialdehyde	4.7815	20	1.52143	0.340202
			Pair 8	Pre-intervention ER group Malondialdehyde	6.351	20	1.11935	0.250294
				Post-intervention ER group Malondialdehyde	3.324	20	1.70781	0.381878
			Paired Samples Test
					Paired Differences					t	df	Sig. (2-tailed)
					Mean	Std. Deviation	Std. Error Mean	95% Confidence Interval of the Difference
								Lower	Upper
			Pair 1	Pre-intervention CM group SDMT - Post-intervention CM group SDMT	-13.1	13.5914	3.03913	-19.461	-6.73903	-4.31044	19	0.000377294
			Pair 2	Pre-intervention ER group SDMT - Post-intervention ER group SDMT	-22.8	12.3228	2.75547	-28.5673	-17.0327	-8.27444	19	1.01187e-07
			Pair 3	Pre-intervention CM group TMT-B - Post-intervention CM group TMT-B	11.765	42.3291	9.46506	-8.04561	31.5756	1.24299	19	0.228992
			Pair 4	Pre-intervention ER group TMT-B - Post-intervention ER group TMT-B	23.0685	44.7565	10.0078	2.12183	44.0152	2.30504	19	0.0326138
			Pair 5	Pre-intervention CM group Glutamate - Post-intervention CM group Glutamate	22.1065	33.8051	7.55905	6.28523	37.9278	2.92451	19	0.008697
			Pair 6	Pre-intervention ER group Glutamate - Post-intervention ER group Glutamate	38.555	23.9711	5.36009	27.3362	49.7738	7.19297	19	7.83187e-07
			Pair 7	Pre-intervention CM group Malondialdehyde - Post-intervention CM group Malondialdehyde	1.366	2.05489	0.459488	0.404281	2.32772	2.97287	19	0.00781695
			Pair 8	Pre-intervention ER group Malondialdehyde - Post-intervention ER group Malondialdehyde	3.027	2.1479	0.480285	2.02175	4.03225	6.30251	19	4.75205e-06

## Sheet: 干预前后Wilcoxon Signed Ranks Test
			Ranks							Test Statisticsa
					N	Mean Rank	Sum of Ranks				（Post-intervention CM group）MoCA - （Pre-intervention CM group）MoCA	（Post-intervention ER group）MoCA - （Pre-intervention ER group）MoCA	（Post-intervention CM group）TMT-A - （Pre-intervention CM group）TMT-A	（Post-intervention ER group）TMT-A - （Pre-intervention ER group）TMT-A	（Post-intervention CM group）TNF-a - （Pre-intervention CM group）TNF-a	（Post-intervention ER group）TNF-a - （Pre-intervention ER group）TNF-a
			（Post-intervention CM group） MoCA - （Pre-intervention CM group）MoCA	Negative Ranks	0a	0	0			Z	-3.635b	-3.932b	-.299c	-.373c	-3.173c	-3.845c
				Positive Ranks	17b	9	153			Asymp. Sig. (2-tailed)	0.000277832	8.42644e-05	0.765198	0.708905	0.00150729	0.000120422
				Ties	3c					a. Wilcoxon Signed Ranks Test
				Total	20					b. Based on negative ranks.
			（Post-intervention ER group）MoCA - （Pre-intervention ER group）MoCA	Negative Ranks	0d	0	0			c. Based on positive ranks.
				Positive Ranks	20e	10.5	210
				Ties	0f
				Total	20
			（Post-intervention CM group） TMT-A - （Pre-intervention CM group）TMT-A	Negative Ranks	10g	11.3	113
				Positive Ranks	10h	9.7	97
				Ties	0i
				Total	20
			（Post-intervention ER group）TMT-A - （Pre-intervention ER group）TMT-A	Negative Ranks	12j	9.58333	115
				Positive Ranks	8k	11.875	95
				Ties	0l
				Total	20
			（Post-intervention CM group） TNF - （Pre-intervention CM group）TNF	Negative Ranks	17m	11.1765	190
				Positive Ranks	3n	6.66667	20
				Ties	0o
				Total	20
			（Post-intervention ER group）TNF - （Pre-intervention ER group）TNF	Negative Ranks	19p	10.9474	208
				Positive Ranks	1q	2	2
				Ties	0r
				Total	20
			a. （Post-intervention CM group） MoCA < （Pre-intervention CM group）MoCA
			b. （Post-intervention CM group） MoCA > （Pre-intervention CM group）MoCA
			c. （Post-intervention CM group） MoCA = （Pre-intervention CM group）MoCA
			d. （Post-intervention ER group）MoCA < （Pre-intervention ER group）MoCA
			e. （Post-intervention ER group）MoCA > （Pre-intervention ER group）MoCA
			f. （Post-intervention ER group）MoCA = （Pre-intervention ER group）MoCA
			g. （Post-intervention CM group） TMT-A < （Pre-intervention CM group）TMT-A
			h. （Post-intervention CM group） TMT-A > （Pre-intervention CM group）TMT-A
			i. （Post-intervention CM group） TMT-A = （Pre-intervention CM group）TMT-A
			j. （Post-intervention ER group）TMT-A < （Pre-intervention ER group）TMT-A
			k. （Post-intervention ER group）TMT-A > （Pre-intervention ER group）TMT-A
			l. （Post-intervention ER group）TMT-A = （Pre-intervention ER group）TMT-A
			m. （Post-intervention CM group） TNF < （Pre-intervention CM group）TNF
			n. （Post-intervention CM group） TNF > （Pre-intervention CM group）TNF
			o. （Post-intervention CM group） TNF = （Pre-intervention CM group）TNF
			p. （Post-intervention ER group）TNF < （Pre-intervention ER group）TNF
			q. （Post-intervention ER group）TNF > （Pre-intervention ER group）TNF
			r. （Post-intervention ER group）TNF = （Pre-intervention ER group）TNF
